# Supplementary material for: Enhancing pediatric asthma management in underdeveloped regions through ChatGPT training for doctors: a randomized controlled trial
Source: Front Pediatr. 2025 Jul 3;13:1519751. doi: 10.3389/fped.2025.1519751 (PMC12267265; doi:10.3389/fped.2025.1519751)
Supplement: Supplementary file 2 [file Table1.xlsx]

## Sheet: Sheet1
Scores by ChatGPT4.0	Scores.2
74.1935	42
74.1935	73		P = 4.14e-06
67.7419	76
74.1935	70
70.9677	76
74.1935	76
3.22581	70
64.5161	90
64.5161	83
61.2903	59
64.5161	81
67.7419	35
64.5161	55
64.5161	64
58.0645	73
70.9677	80
61.2903	79
67.7419	67
61.2903	79
64.5161	83
64.5161	79
67.7419	70
61.2903	67
74.1935	86
64.5161	83
64.5161	64
70.9677	79
61.2903	73
67.7419	36
64.5161	76
64.5161	71
61.2903	76
64.5161	80
61.2903	77
58.0645	63
64.5161	80
67.7419	70
64.5161	76
67.7419	73
64.5161	71
58.0645	70
74.1935	73
67.7419	79
67.7419	67
64.5161	55
64.5161	79
61.2903	79
61.2903	67
64.5161	76
64.5161	69
61.2903	61
64.5161	79
67.7419	53
67.7419	79
64.5161	45
64.5161	47
64.5161	61
64.5161	73
61.2903	68
64.5161	79
67.7419	40
61.2903	84
61.2903	61
67.7419	77
54.8387	76
67.7419	66
67.7419	79
54.8387	80
64.5161	76
64.5161	79
61.2903	79
70.9677	49
61.2903	76
61.2903	79
61.2903	80
67.7419	83
67.7419	55
64.5161	44
61.2903	82
64.5161	57
61.2903	80
61.2903	82
67.7419	76
67.7419	36
64.5161	76
67.7419	75
67.7419	75
61.2903	82
67.7419	76
64.5161	67
67.7419	77
61.2903	86
61.2903	67
58.0645	70
64.5161	73
67.7419	76
61.2903	70
67.7419	73
61.2903	79
64.5161	82
	80
	77
	38
	83
	73
	65
	76
	54
	76
	77
